# Supplementary material for: Starvation Induces Extracellular Accumulation of Polyphosphate in Dictyostelium discoideum to Inhibit Macropinocytosis, Phagocytosis, and Exocytosis
Source: Int J Mol Sci. 2023 Mar 21;24(6):5923. doi: 10.3390/ijms24065923 (PMC10056890; doi:10.3390/ijms24065923)
Supplement: Supplementary file 1 [file ijms-24-05923-s001.zip]

Archive with 1 entries (1 files):
- ijms-2255400-supplementary.pdf
